# Supplementary material for: Silica Coating of Ferromagnetic Iron Oxide Magnetic Nanoparticles Significantly Enhances Their Hyperthermia Performances for Efficiently Inducing Cancer Cells Death In Vitro
Source: Pharmaceutics. 2021 Nov 27;13(12):2026. doi: 10.3390/pharmaceutics13122026 (PMC8706665; doi:10.3390/pharmaceutics13122026)
Supplement: Supplementary file 1 [file pharmaceutics-13-02026-s001.zip]

Archive with 1 entries (1 files):
- pharmaceutics-1460210-supplementary.pdf
